# Supplementary material for: Surface and Bulk Oxygen Kinetics of BaCo0.4Fe0.4Zr0.2−XYXO3−δ Triple Conducting Electrode Materials
Source: Membranes (Basel). 2021 Oct 5;11(10):766. doi: 10.3390/membranes11100766 (PMC8537876; doi:10.3390/membranes11100766)
Supplement: Supplementary file 1 [file membranes-11-00766-s001.zip]

Archive with 1 entries (1 files):
- membranes-1401117-supplementary.pdf
